# Supplementary material for: Locus-specific expression analysis of transposable elements
Source: Brief Bioinform. 2021 Oct 19;23(1):bbab417. doi: 10.1093/bib/bbab417 (PMC8769692; doi:10.1093/bib/bbab417)
Supplement: Supplemental_File_1_bbab417 [file supplemental_file_1_bbab417.xlsx]

## Sheet: Counts of simulated TEs
Simulated TEs of M. musculus
order	[0,5)	[5,10)	[10,15)	[15,20)	[20,25)	[25,30)	[30,35)	[35,40)	[40,45)	> 45	sum
DNA	NA	100	489	361	236	508	790	791	452	275	4002
LINE	4672	4047	2847	2370	2546	2960	3915	3769	2222	1202	30550
LTR	1669	2032	2927	3512	3442	3745	3889	3480	2311	1309	28316
SINE	3363	3575	2787	3910	5716	6250	5004	3192	1553	1209	36559
Total	9704	9754	9050	10153	11940	13463	13598	11232	6538	3995	99427
Simulated TEs of H. sapiens
order	[0,5)	[5,10)	[10,15)	[15,20)	[20,25)	[25,30)	[30,35)	[35,40)	[40,45)	> 45	sum
DNA	16	332	1212	1385	1630	1664	1451	856	382	227	9155
LINE	1456	1915	2253	3216	3478	4859	5944	5400	3999	3473	35993
LTR	186	1419	2357	2545	2577	2537	2189	1588	749	334	16481
SINE	5826	12916	5881	1461	558	1347	2668	3185	2351	1943	38136
Total	7484	16582	11703	8607	8243	10407	12252	11029	7481	5977	99765
Simulated TEs of N. furzeri
order	[0,5)	[5,10)	[10,15)	[15,20)	[20,25)	[25,30)	[30,35)	[35,40)	[40,45)	> 45	sum
DNA	10916	7706	5410	4159	2681	1695	810	389	125	19	33910
LINE	13050	10148	5921	4381	3216	2462	2207	2361	1515	535	45796
LTR	2632	2198	1073	756	759	595	694	828	582	164	10281
SINE	1315	1505	2241	2309	1182	489	162	40	5	NA	9248
Total	27913	21557	14645	11605	7838	5241	3873	3618	2227	718	99235
Simulated TEs of M. musculus in costum simulation strategy
order	[0,5)	[5,10)	[10,15)	[15,20)	[20,25)	[25,30)	[30,35)	[35,40)	[40,45)	> 45	sum
DNA	1	68	430	358	224	506	778	756	470	256	3847
LINE	4609	3990	2704	2394	2520	2992	3955	3918	2204	1137	30423
LTR	1564	1928	2828	3354	3440	3630	4037	3366	2231	1294	27672
SINE	3322	3500	2661	3905	5617	6094	4882	3066	1668	1193	35908
Total	9496	9486	8623	10011	11801	13222	13652	11106	6573	3880	97850

## Sheet: Mapping rates
Percentage of mapped reads per tool and sequencing setup for the simulation based on polyester in M. musculus.
	Single-end setup [%]		Paired-end setup [%]
Tool	50 bp	100 bp	100 bp
SalmonTE*	87.04	90.67	86.26
Telescope	85.75	91.85	93.97
Tetranscripts*	87.17	93.91	96.09
SQuIRE	100.65	109.29	124.37
TEtools*	99.99	99.89	99.82
Percentage of mapped reads per tool and sequencing setup for the simulation based on polyester in H. sapiens.
	Single-end setup [%]		Paired-end setup [%]
Tool	50 bp	100 bp	100 bp
SalmonTE*	94.92	94.89	89.17
Telescope	95.1	98.29	98.66
Tetranscripts*	95.47	98.93	99.28
SQuIRE	108.95	113.16	125.62
TEtools*	99.99	99.99	99.81
Percentage of mapped reads per tool and sequencing setup for the simulation based on polyester in N. furzeri.
	Single-end setup [%]		Paired-end setup [%]
Tool	50 bp	100 bp	100 bp
SalmonTE*	85.42	89.52	85.3
Telescope	85.78	93.17	95.75
Tetranscripts*	85.57	93.27	96.05
SQuIRE	101.86	113.43	142.32
TEtools*	99.96	99.82	99.74
Percentage of mapped reads per tool and sequencing setup for the costum simulation strategy.
	Single-end setup [%]		Paired-end setup [%]
Tool	50 bp	100 bp	100 bp
SalmonTE*	87.65	-	90.65
Telescope	88.05	-	93.32
Tetranscripts*	87.19	-	92.53
SQuIRE	104.57	-	117.78
TEtools*	99.94	-	99.98
