# Supplementary material for: Locus-specific expression analysis of transposable elements
Source: Brief Bioinform. 2021 Oct 19;23(1):bbab417. doi: 10.1093/bib/bbab417 (PMC8769692; doi:10.1093/bib/bbab417)
Supplement: Supplemental_File_2_bbab417 [file supplemental_file_2_bbab417.xlsx]

## Sheet: F-Scores M. musculus main
F-Scores for polyester simulation for M. musculus
Fig A
	Mean F-Score
	Single-end setup		Paired-end setup
Tool	50 bp	100 bp	100 bp
SalmonTE*	0.909125	0.93	0.94
Telescope	0.889075	0.89	0.86
Tetranscripts*	0.825606	0.81	0.8
SQuIRE	0.799042	0.8	0.8
TEtools*	0.567523	0.68	0.68
Fig B
	Mean F-Score
	Single-end setup		Paired-end setup
Tool	50 bp	100 bp	100 bp
SalmonTE*	0.724702	0.78	0.91
Telescope	0.790372	0.73	0.56
Tetranscripts*	0.674758	0.64	0.63
SQuIRE	0.652637	0.6	0.57
TEtools*	0.168558	0.27	0.27
Fig. C
		Mean F-Score
		Single-end setup		Paired-end setup
TE order	Tool	50 bp	100 bp	100 bp
DNA	SalmonTE*	0.825606	0.982145	0.978396
	Telescope	0.972488	0.976933	0.976141
	Tetranscripts*	0.935291	0.947018	0.935291
	SQuIRE	0.953925	0.960019	0.960931
	TEtools*	0.958133	0.96783	0.96746
LINE	SalmonTE*	0.869059	0.881006	0.938474
	Telescope	0.855733	0.825498	0.748326
	Tetranscripts*	0.746541	0.768567	0.746541
	SQuIRE	0.757961	0.717225	0.696001
	TEtools*	0.375955	0.501761	0.501471
LTR	SalmonTE*	0.889046	0.911707	0.922837
	Telescope	0.878236	0.894876	0.86804
	Tetranscripts*	0.77883	0.800019	0.77883
	SQuIRE	0.769574	0.777878	0.793832
	TEtools*	0.600165	0.685852	0.685942
SINE	SalmonTE*	0.954563	0.974866	0.952079
	Telescope	0.918285	0.948437	0.949207
	Tetranscripts*	0.874374	0.872586	0.874374
	SQuIRE	0.847398	0.883267	0.892974
	TEtools*	0.860189	0.918722	0.918885
Fig. D
		Mean F-Score
		Single-end setup		Paired-end setup
TE order	Tool	50 bp	100 bp	100 bp
LINE	SalmonTE*	0.680554	0.675476	0.91182
	Telescope	0.76692	0.597791	0.411413
	Tetranscripts*	0.67595	0.5268	0.501393
	SQuIRE	0.658546	0.489633	0.427084
	TEtools*	0.112938	0.178423	0.178087
LTR	SalmonTE*	0.745217	0.837654	0.892616
	Telescope	0.853185	0.823079	0.598288
	Tetranscripts*	0.692627	0.688662	0.689268
	SQuIRE	0.627924	0.58847	0.634199
	TEtools*	0.190406	0.269374	0.269639
SINE	SalmonTE*	0.793667	0.956303	0.929902
	Telescope	0.853185	0.962251	0.970321
	Tetranscripts*	0.662607	0.873641	0.936625
	SQuIRE	0.65867	0.861578	0.943491
	TEtools*	0.647078	0.875191	0.876574

## Sheet: F-Scores H. sapiens
F-Scores F-Scores for polyester simulation for H. sapiens
Fig A
	Mean F-Score
	Single-end setup		Paired-end setup
Tool	50 bp	100 bp	100 bp
SalmonTE*	0.953173	0.977609	0.982044
Telescope	0.924057	0.935742	0.94226
Tetranscripts*	0.887698	0.886432	0.870373
SQuIRE	0.829511	0.866073	0.872769
TEtools*	0.747982	0.863973	0.826626
Fig B
	Mean F-Score
	Single-end setup		Paired-end setup
Tool	50 bp	100 bp	100 bp
SalmonTE*	0.851933	0.96538	0.984329
Telescope	0.940422	0.931182	0.902878
Tetranscripts*	0.840751	0.901517	0.938674
SQuIRE	0.747714	0.860437	0.901653
TEtools*	0.346845	0.565535	0.434625
Fig. C
		Mean F-Score
		Single-end setup		Paired-end setup
TE order	Tool	50 bp	100 bp	100 bp
DNA	SalmonTE*	0.991517	0.994168	0.991078
	Telescope	0.975806	0.980215	0.980044
	Tetranscripts*	0.953408	0.950824	0.938623
	SQuIRE	0.950765	0.958162	0.962263
	TEtools*	0.960411	0.970363	0.97612
LINE	SalmonTE*	0.935413	0.963237	0.979221
	Telescope	0.875233	0.888566	0.903352
	Tetranscripts*	0.886723	0.865497	0.838595
	SQuIRE	0.78862	0.792547	0.793964
	TEtools*	0.611115	0.759866	0.699314
LTR	SalmonTE*	0.953536	0.969109	0.984486
	Telescope	0.926416	0.939135	0.939705
	Tetranscripts*	0.904754	0.900428	0.876303
	SQuIRE	0.855102	0.874686	0.884757
	TEtools*	0.811932	0.890571	0.851521
SINE	SalmonTE*	0.960963	0.991025	0.981403
	Telescope	0.958977	0.970056	0.97105
	Tetranscripts*	0.895927	0.916669	0.914644
	SQuIRE	0.833599	0.920051	0.932205
	TEtools*	0.84927	0.945889	0.93765
Fig. D
		Mean F-Score
		Single-end setup		Paired-end setup
TE order	Tool	50 bp	100 bp	100 bp
DNA	SalmonTE*	1	1	1
	Telescope	1	1	1
	Tetranscripts*	0.90231	0.975758	0.975758
	SQuIRE	0.894529	0.933109	0.916975
	TEtools*	0.92788	1	0.99697
LINE	SalmonTE*	0.744276	0.906612	0.989014
	Telescope	0.831605	0.759105	0.669188
	Tetranscripts*	0.823055	0.740551	0.845908
	SQuIRE	0.728631	0.642189	0.682183
	TEtools*	0.111989	0.215067	0.152575
LTR	SalmonTE*	0.869143	0.965216	0.995194
	Telescope	0.929365	0.945741	0.958872
	Tetranscripts*	0.837739	0.924263	0.929072
	SQuIRE	0.804162	0.829215	0.897903
	TEtools*	0.370021	0.790092	0.370737
SINE	SalmonTE*	0.882959	0.98129	0.982757
	Telescope	0.971183	0.986475	0.987262
	Tetranscripts*	0.845267	0.953769	0.965985
	SQuIRE	0.750729	0.942031	0.981051
	TEtools*	0.719069	0.94498	0.819595

## Sheet: F-Scores N. furzeri
F-Scores F-Scores for polyester simulation for N. furzeri
Fig A
	Mean F-Score
	Single-end setup		Paired-end setup
Tool	50 bp	100 bp	100 bp
SalmonTE*	0.862929	0.927305	0.965963
Telescope	0.862298	0.888786	0.88098
Tetranscripts*	0.764975	0.789346	0.764206
SQuIRE	0.751777	0.774793	0.789561
TEtools*	0.552613	0.713139	0.712792
Fig B
	Mean F-Score
	Single-end setup		Paired-end setup
Tool	50 bp	100 bp	100 bp
SalmonTE*	0.782253	0.870623	0.937468
Telescope	0.838608	0.842189	0.814959
Tetranscripts*	0.686663	0.736208	0.742799
SQuIRE	0.714973	0.728681	0.763386
TEtools*	0.392822	0.54805	0.547405
Fig. C
		Mean F-Score
		Single-end setup		Paired-end setup
TE order	Tool	50 bp	100 bp	100 bp
DNA	SalmonTE*	0.909544	0.957809	0.972794
	Telescope	0.914934	0.93765	0.926098
	Tetranscripts*	0.830194	0.850228	0.830323
	SQuIRE	0.816449	0.843057	0.864703
	TEtools*	0.593036	0.758055	0.757937
LINE	SalmonTE*	0.831273	0.902828	0.960457
	Telescope	0.830763	0.850958	0.839981
	Tetranscripts*	0.738999	0.761089	0.733623
	SQuIRE	0.723062	0.735515	0.742665
	TEtools*	0.510528	0.664462	0.66398
LTR	SalmonTE*	0.84364	0.904938	0.95244
	Telescope	0.817128	0.857563	0.862547
	Tetranscripts*	0.737707	0.776218	0.754251
	SQuIRE	0.695522	0.73705	0.761717
	TEtools*	0.553238	0.709236	0.709111
SINE	SalmonTE*	0.881317	0.969397	0.983633
	Telescope	0.883015	0.943617	0.946092
	Tetranscripts*	0.786627	0.833767	0.800348
	SQuIRE	0.748745	0.79767	0.821169
	TEtools*	0.653344	0.838983	0.838356
Fig. D
		Mean F-Score
		Single-end setup		Paired-end setup
TE order	Tool	50 bp	100 bp	100 bp
DNA	SalmonTE*	0.831694	0.908875	0.939619
	Telescope	0.885851	0.889031	0.855197
	Tetranscripts*	0.735972	0.783788	0.795101
	SQuIRE	0.75938	0.774921	0.827739
	TEtools*	0.399689	0.560949	0.560882
LINE	SalmonTE*	0.74194	0.835734	0.933043
	Telescope	0.801102	0.792285	0.761799
	Tetranscripts*	0.651268	0.690649	0.692488
	SQuIRE	0.687361	0.68587	0.701304
	TEtools*	0.374973	0.516614	0.515724
LTR	SalmonTE*	0.781694	0.871936	0.934462
	Telescope	0.825498	0.874867	0.875484
	Tetranscripts*	0.665886	0.74482	0.75123
	SQuIRE	0.683372	0.743437	0.797723
	TEtools*	0.462264	0.641091	0.640124
SINE	SalmonTE*	0.807686	0.923413	0.969299
	Telescope	0.849267	0.921476	0.935491
	Tetranscripts*	0.703104	0.822389	0.849357
	SQuIRE	0.717348	0.794841	0.886918
	TEtools*	0.401993	0.62136	0.619099

## Sheet: F-Scores M. musculus alt
F-Scores for the custom simulation strategy for M. musculus
Fig A
	Mean F-Score
	Single-end setup	Paired-end setup
Tool	50 bp	100 bp
SalmonTE*	0.926761	0.940372
Telescope	0.894068	0.858594
Tetranscripts*	0.811304	0.79703
SQuIRE	0.798638	0.797828
TEtools*	0.681042	0.68093
Fig B
	Mean F-Score
	Single-end setup	Paired-end setup
Tool	50 bp	100 bp
SalmonTE*	0.782615	0.91422
Telescope	0.730995	0.555578
Tetranscripts*	0.641975	0.631332
SQuIRE	0.597769	0.568827
TEtools*	0.268522	0.268247
Fig. C
		Mean F-Score
		Single-end setup	Paired-end setup
TE order	Tool	50 bp	100 bp
DNA	SalmonTE*	0.982145	0.978396
	Telescope	0.976933	0.976141
	Tetranscripts*	0.947018	0.935291
	SQuIRE	0.960019	0.960931
	TEtools*	0.96783	0.96746
LINE	SalmonTE*	0.881006	0.938474
	Telescope	0.825498	0.748326
	Tetranscripts*	0.768567	0.746541
	SQuIRE	0.717225	0.696001
	TEtools*	0.501761	0.501471
LTR	SalmonTE*	0.911707	0.922837
	Telescope	0.894876	0.86804
	Tetranscripts*	0.800019	0.77883
	SQuIRE	0.777878	0.793832
	TEtools*	0.685852	0.685942
SINE	SalmonTE*	0.974866	0.952079
	Telescope	0.948437	0.949207
	Tetranscripts*	0.872586	0.874374
	SQuIRE	0.883267	0.892974
	TEtools*	0.918722	0.918885
Fig. D
		Mean F-Score
		Single-end setup	Paired-end setup
TE order	Tool	50 bp	100 bp
LINE	SalmonTE*	0.675476	0.91182
	Telescope	0.597791	0.411413
	Tetranscripts*	0.5268	0.501393
	SQuIRE	0.489633	0.427084
	TEtools*	0.178423	0.178087
LTR	SalmonTE*	0.837654	0.892616
	Telescope	0.823079	0.598288
	Tetranscripts*	0.688662	0.689268
	SQuIRE	0.58847	0.634199
	TEtools*	0.269374	0.269639
SINE	SalmonTE*	0.956303	0.929902
	Telescope	0.962251	0.970321
	Tetranscripts*	0.873641	0.936625
	SQuIRE	0.861578	0.943491
	TEtools*	0.875191	0.876574
