# Supplementary material for: Locus-specific expression analysis of transposable elements
Source: Brief Bioinform. 2021 Oct 19;23(1):bbab417. doi: 10.1093/bib/bbab417 (PMC8769692; doi:10.1093/bib/bbab417)
Supplement: Supplemental_File_3_bbab417 [file supplemental_file_3_bbab417.xlsx]

## Sheet: M. musclus polyester
Counts of TEs separated by TP, FP and FN based on the mean expression
per Set (1 - control; 2 - with DETEs) and sequencing
setup (single- and paired-end) in M. musculus
Set	Setup	Tool	TP (%)	FP (%)	FN (%)	Sum
1	single	SalmonTE*	97920 (81.1)	21306 (17.6)	1563 (1.3)	120789
		SQuIRE	97622 (58.7)	66790 (40.2)	1861 (1.1)	166273
		Telescope	92677 (76.3)	21914 (18.1)	6806 (5.6)	121397
		TEtools*	98044 (43)	128661 (56.4)	1438 (0.6)	228143
		TEtranscripts*	95315 (62.5)	53012 (34.8)	4168 (2.7)	152495
	paired	SalmonTE*	96624 (86.5)	12190 (10.9)	2859 (2.6)	111673
		SQuIRE	97992 (60.8)	61602 (38.2)	1491 (0.9)	161085
		Telescope	91254 (67.9)	35008 (26)	8229 (6.1)	134491
		TEtools*	98044 (42.9)	128816 (56.4)	1439 (0.6)	228299
		TEtranscripts*	93929 (61.9)	52278 (34.4)	5554 (3.7)	151761
2	single	SalmonTE*	97932 (80.8)	21683 (17.9)	1563 (1.3)	121178
		SQuIRE	97632 (58.5)	67408 (40.4)	1863 (1.1)	166903
		Telescope	92733 (76.2)	22177 (18.2)	6762 (5.6)	121672
		TEtools*	98150 (42.7)	130411 (56.7)	1345 (0.6)	229906
		TEtranscripts*	95485 (62.4)	53535 (35)	4010 (2.6)	153030
	paired	SalmonTE*	96633 (86.5)	12283 (11)	2862 (2.6)	111778
		SQuIRE	98027 (60.6)	62378 (38.5)	1468 (0.9)	161873
		Telescope	91343 (67.6)	35551 (26.3)	8152 (6)	135046
		TEtools*	98122 (42.6)	130835 (56.8)	1373 (0.6)	230330
		TEtranscripts*	94122 (61.9)	52643 (34.6)	5373 (3.5)	152138
Coefficient of determination of TPs (r2(TP)) based on the mean expression
per Set (1 - control; 2 - with DETEs) and sequencing
setup (single- and paired-end) in M. musculus
Set	Setup	Tools	r2(TP)
1	single	SalmonTE*	0.87
		SQuIRE	0.84
		Telescope	0.88
		TEtools*	0.74
		TEtranscripts*	0.79
	paired	SalmonTE*	0.86
		SQuIRE	0.86
		Telescope	0.89
		TEtools*	0.74
		TEtranscripts*	0.8
2	single	SalmonTE*	0.86
		SQuIRE	0.84
		Telescope	0.87
		TEtools*	0.73
		TEtranscripts*	0.78
	paired	SalmonTE*	0.85
		SQuIRE	0.86
		Telescope	0.89
		TEtools*	0.73
		TEtranscripts*	0.8
Estimation of the TPs based on the mean expression per
Set (1 - control; 2 - with DETEs) and sequencing
setup (single- and paired-end) in M. musculus
			Estimation
Set	Setup	Tool	correctly (%)	overestimated (%)	underestimated (%)	Sum
1	single	SalmonTE*	60235 (61.5)	490 (0.5)	37195 (38)	97920
		SQuIRE	84886 (87)	1037 (1.1)	11699 (12)	97622
		Telescope	78960 (85.2)	1522 (1.6)	12195 (13.2)	92677
		TEtools*	65174 (66.5)	257 (0.3)	32613 (33.3)	98044
		TEtranscripts*	66422 (69.7)	585 (0.6)	28308 (29.7)	95315
	paired	SalmonTE*	54621 (56.5)	174 (0.2)	41829 (43.3)	96624
		SQuIRE	80373 (82)	11453 (11.7)	6166 (6.3)	97992
		Telescope	82020 (89.9)	519 (0.6)	8715 (9.6)	91254
		TEtools*	61805 (63)	245 (0.2)	35994 (36.7)	98044
		TEtranscripts*	67184 (71.5)	459 (0.5)	26286 (28)	93929
2	single	SalmonTE*	60241 (61.5)	522 (0.5)	37169 (38)	97932
		SQuIRE	84876 (86.9)	1020 (1)	11736 (12)	97632
		Telescope	78928 (85.1)	1530 (1.6)	12275 (13.2)	92733
		TEtools*	65180 (66.4)	271 (0.3)	32699 (33.3)	98150
		TEtranscripts*	66486 (69.6)	588 (0.6)	28411 (29.8)	95485
	paired	SalmonTE*	54612 (56.5)	181 (0.2)	41840 (43.3)	96633
		SQuIRE	80346 (82)	11483 (11.7)	6198 (6.3)	98027
		Telescope	82035 (89.8)	520 (0.6)	8788 (9.6)	91343
		TEtools*	61794 (63)	256 (0.3)	36072 (36.8)	98122
		TEtranscripts*	67126 (71.3)	473 (0.5)	26523 (28.2)	94122

## Sheet: H. Sapiens polyester
Counts of TEs separated by TP, FP and FN based on the mean expression
per Set (1 - control; 2 - with DETEs) and sequencing
setup (single- and paired-end) in H. sapiens
Set	Setting	Tool	TP (%)	FP (%)	FN (%)	Sum
1	single	SalmonTE*	98470 (94.1)	5945 (5.7)	210 (0.2)	104625
		SQuIRE	98460 (73.4)	35372 (26.4)	219 (0.2)	134051
		Telescope	95407 (86)	12199 (11)	3273 (3)	110879
		TEtools*	98379 (68.4)	45233 (31.4)	301 (0.2)	143913
		TEtranscripts*	95650 (77.1)	25449 (20.5)	3029 (2.4)	124128
	paired	SalmonTE*	97566 (95.9)	3028 (3)	1114 (1.1)	101708
		SQuIRE	98473 (76.5)	30089 (23.4)	201 (0.2)	128763
		Telescope	94270 (86.6)	10177 (9.3)	4410 (4.1)	108857
		TEtools*	98410 (60.2)	64906 (39.7)	177 (0.1)	163493
		TEtranscripts*	94349 (75.5)	26224 (21)	4330 (3.5)	124903
2	single	SalmonTE*	98488 (94.2)	5901 (5.6)	200 (0.2)	104589
		SQuIRE	98498 (73.4)	35458 (26.4)	190 (0.1)	134146
		Telescope	95528 (86.2)	12125 (10.9)	3160 (2.9)	110813
		TEtools*	98521 (68.5)	45140 (31.4)	167 (0.1)	143828
		TEtranscripts*	96042 (77.3)	25484 (20.5)	2646 (2.1)	124172
	paired	SalmonTE*	97516 (95.8)	3122 (3.1)	1172 (1.2)	101810
		SQuIRE	98518 (76.6)	29923 (23.3)	170 (0.1)	128611
		Telescope	94399 (86.9)	9987 (9.2)	4289 (3.9)	108675
		TEtools*	98536 (60.3)	64692 (39.6)	152 (0.1)	163380
		TEtranscripts*	94851 (75.7)	26531 (21.2)	3837 (3.1)	125219
Coefficient of determination of TPs (r2(TP)) based on the mean expression
per Set (1 - control; 2 - with DETEs) and sequencin
g setup (single- and paired-end) in M. musculus
Set	Setup	Tools	r2(TP)
1	single	SalmonTE*	0.96
		SQuIRE	0.96
		Telescope	0.93
		TEtools*	0.92
		TEtranscripts*	0.88
	paired	SalmonTE*	0.92
		SQuIRE	0.93
		Telescope	0.94
		TEtools*	0.92
		TEtranscripts*	0.87
2	single	SalmonTE*	0.96
		SQuIRE	0.95
		Telescope	0.92
		TEtools*	0.91
		TEtranscripts*	0.87
	paired	SalmonTE*	0.9
		SQuIRE	0.92
		Telescope	0.93
		TEtools*	0.91
		TEtranscripts*	0.85
Estimation of the TPs based on the mean expression per
Set (1 - control; 2 - with DETEs) and sequencing
setup (single- and paired-end) in H. sapiens
			Estimation
Set	Setup	Tool	correctly (%)	overestimated (%)	underestimated (%)	Sum
1	single	SalmonTE*	56247 (57.1)	264 (0.3)	41959 (42.6)	98470
		SQuIRE	91263 (92.7)	668 (0.7)	6529 (6.6)	98460
		Telescope	85132 (89.2)	487 (0.5)	9788 (10.3)	95407
		TEtools*	72561 (73.8)	243 (0.2)	25575 (26)	98379
		TEtranscripts*	74721 (78.1)	353 (0.4)	20576 (21.5)	95650
	paired	SalmonTE*	53568 (54.9)	127 (0.1)	43871 (45)	97566
		SQuIRE	83316 (84.6)	12832 (13)	2325 (2.4)	98473
		Telescope	88608 (94)	244 (0.3)	5418 (5.7)	94270
		TEtools*	321 (0.3)	95146 (96.7)	2943 (3)	98410
		TEtranscripts*	74722 (79.2)	307 (0.3)	19320 (20.5)	94349
2	single	SalmonTE*	56033 (56.9)	255 (0.3)	42200 (42.8)	98488
		SQuIRE	91305 (92.7)	658 (0.7)	6535 (6.6)	98498
		Telescope	85155 (89.1)	480 (0.5)	9893 (10.4)	95528
		TEtools*	72429 (73.5)	238 (0.2)	25854 (26.2)	98521
		TEtranscripts*	74746 (77.8)	350 (0.4)	20946 (21.8)	96042
	paired	SalmonTE*	53210 (54.6)	125 (0.1)	44181 (45.3)	97516
		SQuIRE	83328 (84.6)	12825 (13)	2365 (2.4)	98518
		Telescope	88539 (93.8)	239 (0.3)	5621 (6)	94399
		TEtools*	298 (0.3)	95303 (96.7)	2935 (3)	98536
		TEtranscripts*	74688 (78.7)	313 (0.3)	19850 (20.9)	94851

## Sheet: N. furzeri polyester
Counts of TEs separated by TP, FP and FN based on the mean expression
per Set (1 - control; 2 - with DETEs) and sequencing
setup (single- and paired-end) in N. furzeri
Set	Setting	Tool	TP (%)	FP (%)	FN (%)	Sum
1	single	SalmonTE*	96973 (82.9)	17769 (15.2)	2253 (1.9)	116995
		SQuIRE	95985 (57.3)	68253 (40.8)	3238 (1.9)	167476
		Telescope	92673 (76.7)	21571 (17.9)	6553 (5.4)	120797
		TEtools*	98390 (49.9)	97861 (49.7)	836 (0.4)	197087
		TEtranscripts*	92683 (60)	55221 (35.8)	6540 (4.2)	154444
	paired	SalmonTE*	96909 (92.1)	6050 (5.7)	2318 (2.2)	105277
		SQuIRE	96639 (62.4)	55667 (35.9)	2582 (1.7)	154888
		Telescope	90928 (74)	23668 (19.3)	8299 (6.8)	122895
		TEtools*	98418 (49.9)	97942 (49.7)	808 (0.4)	197168
		TEtranscripts*	91215 (58.8)	55961 (36.1)	8009 (5.2)	155185
2	single	SalmonTE*	97010 (82.8)	17985 (15.3)	2224 (1.9)	117219
		SQuIRE	96182 (57.7)	67490 (40.5)	3052 (1.8)	166724
		Telescope	92729 (76.7)	21637 (17.9)	6506 (5.4)	120872
		TEtools*	98457 (49.8)	98327 (49.8)	778 (0.4)	197562
		TEtranscripts*	92915 (60.1)	55261 (35.8)	6319 (4.1)	154495
	paired	SalmonTE*	97163 (91.7)	6763 (6.4)	2072 (2)	105998
		SQuIRE	96675 (62.3)	56023 (36.1)	2560 (1.6)	155258
		Telescope	91029 (74)	23791 (19.3)	8206 (6.7)	123026
		TEtools*	98487 (49.7)	98741 (49.9)	747 (0.4)	197975
		TEtranscripts*	91490 (58.8)	56231 (36.2)	7745 (5)	155466
Coefficient of determination of TPs (r2(TP)) based on the mean expression
per Set (1 - control; 2 - with DETEs) and sequencing
setup (single- and paired-end) in N. furzeri
Set	Setup	Tools	r2(TP)
1	single	SalmonTE*	0.85
		SQuIRE	0.81
		Telescope	0.79
		TEtools*	0.81
		TEtranscripts*	0.73
	paired	SalmonTE*	0.9
		SQuIRE	0.79
		Telescope	0.83
		TEtools*	0.81
		TEtranscripts*	0.76
2	single	SalmonTE*	0.84
		SQuIRE	0.79
		Telescope	0.77
		TEtools*	0.8
		TEtranscripts*	0.72
	paired	SalmonTE*	0.89
		SQuIRE	0.78
		Telescope	0.81
		TEtools*	0.8
		TEtranscripts*	0.74
Estimation of the TPs based on the mean expression per
Set (1 - control; 2 - with DETEs) and sequencing
setup (single- and paired-end) in M. musculus
			Estimation
Set	Setup	Tool	correctly (%)	overestimated (%)	underestimated (%)	Sum
1	single	SalmonTE*	33308 (34.3)	4112 (4.2)	59553 (61.4)	96973
		SQuIRE	8338 (8.7)	46131 (48.1)	41516 (43.3)	95985
		Telescope	62472 (67.4)	7451 (8)	22750 (24.5)	92673
		TEtools*	50612 (51.4)	1714 (1.7)	46064 (46.8)	98390
		TEtranscripts*	46397 (50.1)	5094 (5.5)	41192 (44.4)	92683
	paired	SalmonTE*	25052 (25.9)	1095 (1.1)	70762 (73)	96909
		SQuIRE	66333 (68.6)	23643 (24.5)	6663 (6.9)	96639
		Telescope	74262 (81.7)	4673 (5.1)	11993 (13.2)	90928
		TEtools*	47930 (48.7)	1675 (1.7)	48813 (49.6)	98418
		TEtranscripts*	51713 (56.7)	4549 (5)	34953 (38.3)	91215
2	single	SalmonTE*	32824 (33.8)	4089 (4.2)	60097 (61.9)	97010
		SQuIRE	7184 (7.5)	34307 (35.7)	54691 (56.9)	96182
		Telescope	62333 (67.2)	7600 (8.2)	22796 (24.6)	92729
		TEtools*	50362 (51.2)	1714 (1.7)	46381 (47.1)	98457
		TEtranscripts*	46421 (50)	5136 (5.5)	41358 (44.5)	92915
	paired	SalmonTE*	24429 (25.1)	1090 (1.1)	71644 (73.7)	97163
		SQuIRE	66318 (68.6)	23679 (24.5)	6678 (6.9)	96675
		Telescope	74226 (81.5)	4724 (5.2)	12079 (13.3)	91029
		TEtools*	47748 (48.5)	1676 (1.7)	49063 (49.8)	98487
		TEtranscripts*	51719 (56.5)	4625 (5.1)	35146 (38.4)	91490

## Sheet: M. musculus alternative sim
Counts of TEs separated by TP, FP and FN based on the mean expression
per Set (1 - control; 2 - with DETEs) and sequencing
setup (single- and paired-end) in M. musculus for costum simulation strategy
Set	Setting	Tool	TP (%)	FP (%)	FN (%)	Sum
1	single	SalmonTE*	94153 (74.4)	28151 (22.2)	4284 (3.4)	126588
		SQuIRE	93507 (60.7)	55522 (36.1)	4918 (3.2)	153947
		Telescope	88107 (71.6)	24646 (20)	10331 (8.4)	123084
		TEtools*	92145 (39.7)	133797 (57.6)	6296 (2.7)	232238
		TEtranscripts*	90077 (62.3)	46109 (31.9)	8362 (5.8)	144548
	paired	SalmonTE*	96422 (92.1)	6255 (6)	2029 (1.9)	104706
		SQuIRE	95318 (67.9)	42056 (29.9)	3097 (2.2)	140471
		Telescope	90469 (66.5)	37627 (27.7)	7977 (5.9)	136073
		TEtools*	95110 (51.7)	85373 (46.4)	3333 (1.8)	183816
		TEtranscripts*	90848 (69)	33235 (25.2)	7596 (5.8)	131679
2	single	SalmonTE*	93628 (73.5)	29325 (23)	4360 (3.4)	127313
		SQuIRE	93002 (59.7)	57761 (37.1)	4961 (3.2)	155724
		Telescope	87563 (71)	25329 (20.5)	10421 (8.5)	123313
		TEtools*	91674 (37.9)	144051 (59.5)	6309 (2.6)	242034
		TEtranscripts*	89469 (61.4)	47709 (32.7)	8520 (5.8)	145698
	paired	SalmonTE*	95945 (91.7)	6635 (6.3)	2056 (2)	104636
		SQuIRE	94881 (67.6)	42445 (30.2)	3068 (2.2)	140394
		Telescope	90028 (65.9)	38596 (28.3)	7957 (5.8)	136581
		TEtools*	94630 (50.4)	89943 (47.9)	3359 (1.8)	187932
		TEtranscripts*	90275 (68.7)	33349 (25.4)	7718 (5.9)	131342
Coefficient of determination of TPs (r2(TP)) based on the mean expression
per Set (1 - control; 2 - with DETEs) and sequencing
setup (single- and paired-end) in M. musculus for costum simulation strategy
Set	Setup	Tools	r2(TP)
1	single	SalmonTE*	0.83
		SQuIRE	0.85
		Telescope	0.8
		TEtools*	0.69
		TEtranscripts*	0.77
	paired	SalmonTE*	0.92
		SQuIRE	0.91
		Telescope	0.88
		TEtools*	0.8
		TEtranscripts*	0.84
2	single	SalmonTE*	0.85
		SQuIRE	0.86
		Telescope	0.83
		TEtools*	0.71
		TEtranscripts*	0.8
	paired	SalmonTE*	0.92
		SQuIRE	0.92
		Telescope	0.9
		TEtools*	0.82
		TEtranscripts*	0.86
Estimation of the TPs based on the mean expression per
Set (1 - control; 2 - with DETEs) and sequencing
setup (single- and paired-end) in M. musculus for costum simulation strategy
			Estimation
Set	Setup	Tool	correctly (%)	overestimated (%)	underestimated (%)	Sum
1	single	SalmonTE*	40844 (43.4)	630 (0.7)	52679 (56)	94153
		SQuIRE	65249 (69.8)	1246 (1.3)	27012 (28.9)	93507
		Telescope	57765 (65.6)	2122 (2.4)	28220 (32)	88107
		TEtools*	51566 (56)	265 (0.3)	40314 (43.8)	92145
		TEtranscripts*	47855 (53.1)	528 (0.6)	41694 (46.3)	90077
	paired	SalmonTE*	50190 (52.1)	267 (0.3)	45965 (47.7)	96422
		SQuIRE	27707 (29.1)	10682 (11.2)	56929 (59.7)	95318
		Telescope	69091 (76.4)	809 (0.9)	20569 (22.7)	90469
		TEtools*	60885 (64)	311 (0.3)	33914 (35.7)	95110
		TEtranscripts*	55535 (61.1)	436 (0.5)	34877 (38.4)	90848
2	single	SalmonTE*	40262 (43)	665 (0.7)	52701 (56.3)	93628
		SQuIRE	64483 (69.3)	1294 (1.4)	27225 (29.3)	93002
		Telescope	57030 (65.1)	2071 (2.4)	28462 (32.5)	87563
		TEtools*	51202 (55.9)	285 (0.3)	40187 (43.8)	91674
		TEtranscripts*	47304 (52.9)	549 (0.6)	41616 (46.5)	89469
	paired	SalmonTE*	49294 (51.4)	264 (0.3)	46387 (48.3)	95945
		SQuIRE	27554 (29)	10647 (11.2)	56680 (59.7)	94881
		Telescope	68488 (76.1)	919 (1)	20621 (22.9)	90028
		TEtools*	60397 (63.8)	322 (0.3)	33911 (35.8)	94630
		TEtranscripts*	55048 (61)	438 (0.5)	34789 (38.5)	90275
