# Supplementary material for: Locus-specific expression analysis of transposable elements
Source: Brief Bioinform. 2021 Oct 19;23(1):bbab417. doi: 10.1093/bib/bbab417 (PMC8769692; doi:10.1093/bib/bbab417)
Supplement: Supplemental_File_4_bbab417 [file supplemental_file_4_bbab417.xlsx]

## Sheet: M. musculus polyester
TPRs for a fixed FDR of 0.1 for all TEs and TEs with a
Kimura distance < 5 for M. musculus for different number of replicates
3 replicates
		TPR
Setup	Tool	all	Kimura distance < 5
single	SalmonTE*	0.95	0.89
	SQuIRE	0.004	0.31
	Telescope	0.86	0.74
	TEtools*	0.44	0.15
	TEtranscripts*	0.49	0.7
paired	SalmonTE*	0.95	0.94
	SQuIRE	0.002	0.21
	Telescope	0.81	0.72
	TEtools*	0.32	0.19
	TEtranscripts*	0.49	0.67
5 replicates
		TPR
Setup	Tool	all	Kimura distance < 5
single	SalmonTE*	0.87	0.82
	SQuIRE	0.02	0.35
	Telescope	0.81	0.7
	TEtools*	0.24	0.07
	TEtranscripts*	0.29	0.62
paired	SalmonTE*	0.91	0.88
	SQuIRE	0.002	0.13
	Telescope	0.81	0.76
	TEtools*	0.23	0.1
	TEtranscripts*	0.18	0.62
10 replicates
		TPR
Setup	Tool	all	Kimura distance < 5
single	SalmonTE*	0.9	0.81
	SQuIRE	0.002	0.22
	Telescope	0.79	0.76
	TEtools*	0.07	0.1
	TEtranscripts*	0.06	0.57
paired	SalmonTE*	0.86	0.88
	SQuIRE	0.84	0.12
	Telescope	0.002	0.81
	TEtools*	0.11	0.1
	TEtranscripts*	0.12	0.53

## Sheet: H. Sapiens polyester
TPRs for a fixed FDR of 0.1 for all TEs and TEs with a Kimura distance < 5 for H. sapiens
		TPR
Setup	Tool	all	Kimura distance < 5
single	SalmonTE*	0.99	0.97
	SQuIRE	0.002	0.81
	Telescope	0.95	0.98
	TEtools*	0.61	0.77
	TEtranscripts*	0.43	0.92
paired	SalmonTE*	0.97	0.97
	SQuIRE	0.002	0.44
	Telescope	0.92	0.97
	TEtools*	0.61	0.77
	TEtranscripts*	0.35	0.96

## Sheet: N. furzeri polyester
TPRs for a fixed FDR of 0.1 for all TEs and TEs with a Kimura distance < 5 for N. furzeri
		TPR
Setup	Tool	all	Kimura distance < 5
single	SalmonTE*	0.81	0.73
	SQuIRE	0.002	0.36
	Telescope	0.47	0.81
	TEtools*	0.42	0.57
	TEtranscripts*	0.26	0.59
paired	SalmonTE*	0.96	0.93
	SQuIRE	0.002	0.15
	Telescope	0.79	0.82
	TEtools*	0.41	0.54
	TEtranscripts*	0.38	0.5

## Sheet: M. musculus alternatic sim
TPRs for a fixed FDR of 0.1 for all TEs and TEs with a Kimura distance < 5
for the costum simulation strategy in M. musculus
		TPR
Setup	Tool	all	Kimura distance < 5
single	SalmonTE*	0.8	0.53
	SQuIRE	0.05	0.33
	Telescope	0.51	0.6
	TEtools*	0.17	0.25
	TEtranscripts*	0.3	0.6
paired	SalmonTE*	0.94	0.88
	SQuIRE	0.01	0.32
	Telescope	0.72	0.66
	TEtools*	0.1	0.31
	TEtranscripts*	0.36	0.66
