# Supplementary material for: Locus-specific expression analysis of transposable elements
Source: Brief Bioinform. 2021 Oct 19;23(1):bbab417. doi: 10.1093/bib/bbab417 (PMC8769692; doi:10.1093/bib/bbab417)
Supplement: Supplemental_File_5_bbab417 [file supplemental_file_5_bbab417.xlsx]

## Sheet: polyester
Ranking of polyester Based simulation
	Detection of TE expression (F-Score)
	M. musculus			H. sapiens			N. furzeri
Setup (bp)	Single (50)	Single (100)	Paired (100)	Single (50)	Single (100)	Paired (100)	Single (50)	Single (100)	Paired (100)	Sum	Rank
SalmonTE*	5	5	5	5	5	5	5	5	5	45	1
Telescope	4	4	4	4	4	4	4	4	4	36	2
SQuIRE	3	3	3	3	3	3	1	2	3	24	3
TEtools*	1	1	1	1	1	1	2	1	1	10	5
Tetranscripts*	2	3	2	3	3	2	3	3	2	23	4
	M. musculus												H. Sapiens												N.furzeri
Setup (bp)	single (50)				single (100)				paired (100)				single (50)				single (100)				paired (100)				single (50)				single (100)				paired (100)
Condition	TP	FP	FN	r^2(TP)	TP	FP	FN	r^2(TP)	TP	FP	FN	r^2(TP)	TP	FP	FN	r^2(TP)	TP	FP	FN	r^2(TP)	TP	FP	FN	r^2(TP)	TP	FP	FN	r^2(TP)	TP	FP	FN	r^2(TP)	TP	FP	FN	r^2(TP)	Sum	Rank
SalmonTE*	4	4	4	5	4	5	4	4	3	5	3	3	5	4	5	5	3	5	3	5	3	5	3	2	4	4	4	3	3	5	4	5	3	5	4	5	145	1
Telescope	1	5	1	4	3	4	1	5	2	4	1	5	1	5	1	3	1	4	1	3	1	4	1	5	1	5	1	2	1	4	1	2	1	4	1	4	93	4
SQuIRE	3	2	3	3	2	2	3	3	4	2	4	4	4	2	4	4	4	2	4	4	4	2	4	4	3	2	3	5	4	2	3	3	4	3	3	2	114	2
TEtools*	5	1	5	2	5	1	5	1	5	1	5	1	3	1	3	1	5	1	2	1	5	1	5	3	5	1	5	5	5	1	5	4	5	1	5	3	113	3
Tetranscripts*	2	3	2	1	1	3	2	2	1	3	2	2	2	3	2	2	2	3	5	2	2	3	2	1	2	3	2	1	2	3	2	1	2	2	2	1	76	5
	Differential TE Expression
	M. musculus			H. sapiens			N. furzeri
Setup (bp)	Single (50)	Single (100)	Paired (100)	Single (50)	Single (100)	Paired (100)	Single (50)	Single (100)	Paired (100)	Sum	Rank
SalmonTE*	5	5	5	5	5	5	5	5	5	45	1
Telescope	4	4	4	4	4	4	2	4	4	34	2
SQuIRE	1	1	1	1	1	1	1	1	1	9	5
TEtools*	3	2	3	3	3	3	3	3	3	26	3
Tetranscripts*	2	3	2	2	2	2	4	2	2	21	4

## Sheet: alternative
Ranking of costum simulation strategy
	F-Score
	M. musculus
	Single	Paired
	50	100	Sum	Rank
SalmonTE	5	5	10	1
Telescope	4	4	8	2
SQuIRE	2	2	4	4
TEtools	1	1	2	5
Tetranscripts	3	3	6	3
	Expression Detection
	M. musculus
	single(50)				paired(100)
	TP	FP	FN	r^2(TP)	TP	FP	FN	r^2(TP)	Sum	Rank
SalmonTE	5	4	5	4	5	5	5	5	38	1
Telescope	1	5	1	3	1	3	1	3	18	4
SQuIRE	4	2	4	5	4	2	4	4	29	2
TEtools	3	1	3	1	3	1	3	1	16	5
Tetranscripts	2	3	2	2	2	4	2	2	19	3
	DETE Detection
	M. musculus
	Single	Paired
	50	100	Sum	Rank
SalmonTE	5	5	10	1
Telescope	4	4	8	2
SQuIRE	1	1	2	5
TEtools	2	2	4	4
Tetranscripts	3	3	6	3
